# Supplementary material for: Successive Efficacy Evaluation of Various Commercial Live-Attenuated Avian coronavirus Vaccination Schedules Against a Local GI-23.3 Challenge in SPF Broilers
Source: Vaccines (Basel). 2025 Nov 2;13(11):1132. doi: 10.3390/vaccines13111132 (PMC12656769; doi:10.3390/vaccines13111132)
Supplement: Supplementary file 1 [file vaccines-13-01132-s001.zip]

Archive with 1 entries (1 files):
- vaccines-3875773-supplementary.pdf
